# Supplementary material for: N-acetyl-L-tryptophan attenuates hepatic ischemia-reperfusion injury via regulating TLR4/NLRP3 signaling pathway in rats
Source: PeerJ. 2021 Aug 10;9:e11909. doi: 10.7717/peerj.11909 (PMC8362669; doi:10.7717/peerj.11909)
Supplement: Supplemental Information 2 [file peerj-09-11909-s002.zip]

Archive with 24 entries (19 files):
- Western Bolt/
- Western Bolt/Fig3/
- Western Bolt/Fig3/Fig3C NLRP3.png
- Western Bolt/Fig3/Fig3C-GAPDH.png
- Western Bolt/Fig3/Fig3D-GAPDH.png
- Western Bolt/Fig3/Fig3D-NLRP3.png
- Western Bolt/Fig4/
- Western Bolt/Fig4/Fig4C-ASC.png
- Western Bolt/Fig4/Fig4C-GAPDH.png
- Western Bolt/Fig4/Fig4D-ASC.png
- Western Bolt/Fig4/Fig4D-GAPDH.png
- Western Bolt/Fig7/
- Western Bolt/Fig7/Fig7C-GAPDH.png
- Western Bolt/Fig7/Fig7C-TLR4.png
- Western Bolt/Fig7/Fig7D-GAPDH.png
- Western Bolt/Fig7/Fig7D-TLR4.png
- Western Bolt/Fig8/
- Western Bolt/Fig8/Fig8C-GAPDH.png
- Western Bolt/Fig8/Fig8C-NF-╬║B.png
- Western Bolt/Fig8/Fig8D-GAPDH.png
- Western Bolt/Fig8/Fig8D-NF-╬║B.png
- Western Bolt/WB1.jpg
- Western Bolt/WB2.jpg
- Western Bolt/WB3.jpg
